# Supplementary material for: Endoscopic Ultrasound-Guided Pancreatic Tissue Sampling: Lesion Assessment, Needles, and Techniques
Source: Medicina (Kaunas). 2024 Dec 7;60(12):2021. doi: 10.3390/medicina60122021 (PMC11727853; doi:10.3390/medicina60122021)
Supplement: Supplementary file 1 [file medicina-60-02021-s001.zip]

Archive with 3 entries (3 files):
- supplementary document S1_final.pdf
- supplementary document S2 (Template of EUS reporting_final).pdf
- Supplementary table_final.pdf
